# Supplementary material for: Climate-smart rice (Oryza sativa L.) genotypes identification using stability analysis, multi-trait selection index, and genotype-environment interaction at different irrigation regimes with adaptation to universal warming
Source: Sci Rep. 2024 Jun 15;14:13836. doi: 10.1038/s41598-024-64808-9 (PMC11180187; doi:10.1038/s41598-024-64808-9)
Supplement: Supplementary file 1 — Supplementary Information 1. [file 41598_2024_64808_MOESM1_ESM.csv]

GEN	ENV	REP	PH	ET	PL	TGW	DM	GY
G1	E1	1	99.8	11	26	26.6	142	5
G1	E1	2	105.3	14	24.1	25.3	142	5.1
G1	E1	3	102.4	9	26.7	26.7	142	5
G2	E1	1	102	14	25.1	26.1	146	4.9
G2	E1	2	100.3	12	25	28.3	146	5
G2	E1	3	96.9	12	24.3	24.7	146	4.8
G3	E1	1	99.1	11	24.6	21.7	153	5.2
G3	E1	2	100	21	28	22.8	153	5.4
G3	E1	3	93.6	17	26.3	20.3	153	5.3
G4	E1	1	99	18	23.7	26.9	146	5.5
G4	E1	2	93.8	9	27.2	28.2	146	5.4
G4	E1	3	98.6	11	25.1	26.1	146	5.4
G5	E1	1	84.3	20	25.9	22.6	146	5.4
G5	E1	2	88	15	26.1	22.9	146	5.2
G5	E1	3	95.6	17	24	21.1	146	5.5
G1	E2	1	106.3	17	28.1	26.81	141	5
G1	E2	2	104.8	8	24.3	26.43	141	4.8
G1	E2	3	98.5	21	24.6	27.1	141	5.1
G2	E2	1	105.5	12	24.7	26.08	141	4.9
G2	E2	2	93.9	10	26.1	24.6	141	4.5
G2	E2	3	99.6	11	27.1	27.8	141	4.8
G3	E2	1	101.3	19	26.3	21.49	144	5.9
G3	E2	2	103.6	21	27	24.5	144	4.9
G3	E2	3	100	18	27.2	21.87	144	5.4
G4	E2	1	101	13	25.6	27.2	144	4.8
G4	E2	2	99.4	12	24.1	29.1	144	5.2
G4	E2	3	106.3	15	27.1	22.1	144	5
G5	E2	1	98.1	15	23.9	22.87	144	5.1
G5	E2	2	95.2	12	24	24.6	144	5.7
G5	E2	3	91.3	10	25.2	23.9	144	5
G1	E3	1	99.5	14	23.1	26.77	141	4.4
G1	E3	2	104	9	21.7	25.83	141	4.5
G1	E3	3	100.5	11	26.2	26.99	141	4.4
G2	E3	1	101.2	8	25.1	26.43	141	3.9
G2	E3	2	91.1	10	24.5	24.61	141	3.7
G2	E3	3	90	9	26.7	25.33	141	3.7
G3	E3	1	94.2	15	27.3	21.7	149	4.2
G3	E3	2	95	9	24.2	26.76	149	4.5
G3	E3	3	91.2	8	25	20.61	149	4.2
G4	E3	1	100	12	25.3	27.28	143	4.1
G4	E3	2	103.2	11	26.2	26.21	143	4.4
G4	E3	3	96	7	26.9	27.01	143	4.2
G5	E3	1	89.7	12	26.1	22.92	143	4.8
G5	E3	2	94.5	10	26	24.65	143	4.9
G5	E3	3	95	18	24.3	23.38	143	4.7
G1	E4	1	99.1	12	26.2	26.9	144	5.1
G1	E4	2	101.3	11	24.3	27.7	144	5.3
G1	E4	3	97.7	16	25	26.2	144	5
G2	E4	1	101	11	24.7	27.6	144	4.8
G2	E4	2	97.9	13	25.9	30.1	144	5.3
G2	E4	3	95	18	26	23.2	144	5
G3	E4	1	99.4	20	27.5	21.5	153	5.8
G3	E4	2	95.5	17	22.1	24.6	153	5.4
G3	E4	3	99.1	19	24.3	20.7	153	3.9
G4	E4	1	100.4	10	26	26.8	149	5.4
G4	E4	2	100	8	26.5	27.3	149	5
G4	E4	3	105.6	14	27.3	27.1	149	5
G5	E4	1	82.2	13	20.7	22.7	149	5.3
G5	E4	2	83.1	15	27.2	20.3	149	5
G5	E4	3	92.5	12	22.2	22.4	149	5.8
G1	E5	1	98.3	9	26	26.6	139	4.8
G1	E5	2	101.7	13	24.3	27.3	139	4.5
G1	E5	3	107	6	22.6	24.5	139	4.8
G2	E5	1	87.5	11	25	27.4	139	4.9
G2	E5	2	95.1	11	26.2	26.2	139	4.4
G2	E5	3	96.2	13	23.3	25.4	139	4.2
G3	E5	1	92.3	6	24.1	27	148	4.5
G3	E5	2	94	13	26.5	27.3	148	4.4
G3	E5	3	90.5	16	27.1	24	148	4.7
G4	E5	1	99.5	8	25.6	21.7	139	4.6
G4	E5	2	91.2	13	22.4	23.9	139	4.2
G4	E5	3	103.4	15	27.1	21.3	139	4.5
G5	E5	1	93.4	11	24.3	22.9	139	4.5
G5	E5	2	88	19	26.1	22.8	139	4.7
G5	E5	3	89.2	16	25	20.6	139	5.2
G1	E6	1	101.5	12	26.2	26.7	142	4.9
G1	E6	2	99.8	11	23.4	25.3	142	5
G1	E6	3	93.4	13	24.3	26.7	142	4.6
G2	E6	1	99.1	20	24.8	24.1	142	4.2
G2	E6	2	98.9	14	25.2	26.1	142	4.5
G2	E6	3	95.2	9	21.3	27.9	142	4.8
G3	E6	1	94.1	14	27	21.6	152	4.4
G3	E6	2	98.7	19	22.1	20.3	152	4.3
G3	E6	3	94.1	18	24.8	23.5	152	4.5
G4	E6	1	100	8	26.8	27.4	146	5.1
G4	E6	2	103.4	14	27.2	28.3	146	5
G4	E6	3	93.5	15	27.2	30.1	146	4.6
G5	E6	1	85.4	16	20.5	22.8	146	4
G5	E6	2	90.4	8	18.9	23.5	146	4.9
G5	E6	3	90.1	14	26.4	22.1	146	3.8
G1	E7	1	102	7	21.7	26.7	146	5.2
G1	E7	2	100	20	24	24.8	146	5.2
G1	E7	3	106	15	25	23.4	146	4.8
G2	E7	1	104.6	9	21.2	27.7	146	4.5
G2	E7	2	99	13	26	26.4	146	4.3
G2	E7	3	104.1	8	25.1	24.6	146	5.3
G3	E7	1	101	18	24.2	26.7	149	5.9
G3	E7	2	100	11	26.1	25.9	149	4.8
G3	E7	3	103.1	17	21.6	27.4	149	5.4
G4	E7	1	100	11	26	27	146	5.4
G4	E7	2	103	12	23	26.7	146	4.7
G4	E7	3	97.8	11	23.3	24.3	146	4.5
G5	E7	1	90	13	26.4	22.8	146	5.3
G5	E7	2	91.1	8	23.1	20.3	146	5.4
G5	E7	3	93.7	7	24	21.6	146	5
G1	E8	1	102.5	15	25.1	26.6	142	4.8
G1	E8	2	100	13	24.3	24.1	142	5
G1	E8	3	93.2	8	24	23.7	142	4.2
G2	E8	1	103.2	13	21.3	29.3	142	4.3
G2	E8	2	104	12	26	26.3	142	4.7
G2	E8	3	105.1	10	25.1	22.7	142	4.7
G3	E8	1	81.5	20	23.4	21.4	148	5.2
G3	E8	2	98.2	13	25.3	25.3	148	5.4
G3	E8	3	102	18	21.4	22.6	148	4.3
G4	E8	1	103.4	11	22.3	24.7	144	4.5
G4	E8	2	100.2	7	26.2	27.5	144	5.4
G4	E8	3	94.8	13	26	28.4	144	4.9
G5	E8	1	87.7	12	22.3	22.8	144	4.6
G5	E8	2	90	10	24	21.4	144	5
G5	E8	3	90.4	15	25.1	20.8	144	4.4
G1	E9	1	103	13	27	26.6	137	5
G1	E9	2	99.2	20	26.1	25.3	137	4.6
G1	E9	3	89.8	9	21.5	28.4	137	4.9
G2	E9	1	102.5	11	25.4	22.8	137	5
G2	E9	2	99.1	6	24	24.4	137	5.2
G2	E9	3	100	14	25	26.3	137	4.5
G3	E9	1	102.1	13	23.1	21.5	145	5.3
G3	E9	2	106.7	10	24.3	20.3	145	5.2
G3	E9	3	103.2	15	25.2	23.9	145	5.2
G4	E9	1	104.2	10	26	26.8	137	5.5
G4	E9	2	95.1	9	27.1	27.3	137	5
G4	E9	3	95.9	13	24.9	29.4	137	4.9
G5	E9	1	89.2	11	20.3	23.1	145	4.9
G5	E9	2	90	15	24.1	20.1	145	4.5
G5	E9	3	85.3	9	25	22.9	145	4.3
