# Supplementary material for: Climate-smart rice (Oryza sativa L.) genotypes identification using stability analysis, multi-trait selection index, and genotype-environment interaction at different irrigation regimes with adaptation to universal warming
Source: Sci Rep. 2024 Jun 15;14:13836. doi: 10.1038/s41598-024-64808-9 (PMC11180187; doi:10.1038/s41598-024-64808-9)
Supplement: Supplementary file 2 — Supplementary Information 2. [file 41598_2024_64808_MOESM2_ESM.csv]

GEN	ENV	REP	PH	ET	PL	TGW	DM	GY
G1	E1	1	107.1	12	26.3	26.7	142	5.2
G1	E1	2	102.3	8	25.1	24.5	142	5
G1	E1	3	100	13	25.5	27.4	142	5
G2	E1	1	97.1	13	23.6	25.8	146	4.7
G2	E1	2	101.4	11	24.1	26.3	146	5.4
G2	E1	3	103.6	9	24.1	22.9	146	5.2
G3	E1	1	91.9	18	24.7	21.7	153	5.4
G3	E1	2	96.7	20	26	20.3	153	5.2
G3	E1	3	98.7	14	25.3	23.1	153	5.3
G4	E1	1	99.1	13	22.6	26.9	146	4.9
G4	E1	2	106.2	17	25.1	26.3	146	4.6
G4	E1	3	101.3	9	22.1	27.1	146	5
G5	E1	1	97	11	24.3	22.2	146	5.1
G5	E1	2	93.4	15	22.1	20.9	146	5.1
G5	E1	3	91.8	14	24.9	21.5	146	5.2
G1	E2	1	101	18	26.1	26.9	141	5.1
G1	E2	2	100.7	16	24.3	27.1	141	5.1
G1	E2	3	108	19	22.2	24.3	141	4.8
G2	E2	1	101.3	15	22	26.2	141	5
G2	E2	2	107.1	9	24.1	28.4	141	4.8
G2	E2	3	106.2	10	25.3	22.1	141	4.6
G3	E2	1	106.4	16	26.3	21.8	141	5.7
G3	E2	2	102.5	17	28.4	19.7	144	5.1
G3	E2	3	104.8	11	26.2	25.2	144	5.4
G4	E2	1	102	10	23.7	27.2	144	5.1
G4	E2	2	100	12	22.7	26.3	144	5.7
G4	E2	3	107.3	14	26.1	24.4	144	5
G5	E2	1	97.3	15	22.3	22.9	144	4.9
G5	E2	2	93.8	13	23	21.6	144	5.8
G5	E2	3	96.6	16	24.1	23.5	144	5
G1	E3	1	100.2	9	24.7	27	141	4.1
G1	E3	2	98.4	13	22.3	26.8	141	4.2
G1	E3	3	96.9	11	25.7	27.6	141	4.5
G2	E3	1	101.4	13	23.3	26	141	4.5
G2	E3	2	99.3	14	20.2	25.3	141	3.9
G2	E3	3	96.5	12	24.1	23.2	141	3.8
G3	E3	1	89.1	10	26.1	21.5	149	4.6
G3	E3	2	94.3	13	26.2	21	149	4.8
G3	E3	3	95	15	24.3	23.7	149	4.4
G4	E3	1	89.3	11	25	27.3	143	3.9
G4	E3	2	86.4	9	23.3	26.4	143	4
G4	E3	3	94	8	22.1	28.4	143	4
G5	E3	1	89.5	11	24	23	143	4.2
G5	E3	2	91.1	10	25.1	24.7	143	4.9
G5	E3	3	90.4	7	24.9	22.7	143	4.3
G1	E4	1	102.4	11	23.6	26.4	144	5.2
G1	E4	2	103	13	27.3	23.8	144	5
G1	E4	3	103.2	15	25	27.2	144	5.3
G2	E4	1	99.6	14	27.1	26.1	144	5
G2	E4	2	96.1	12	24.7	25.8	144	5.8
G2	E4	3	100	9	24.6	26.6	144	5.3
G3	E4	1	92.1	14	26.3	21.7	153	6
G3	E4	2	95	11	25.2	22.8	153	5.2
G3	E4	3	90.3	19	26	21.9	153	4.8
G4	E4	1	100.1	11	25.1	27	149	5.7
G4	E4	2	101.3	10	23	24.4	149	5.4
G4	E4	3	102	11	23	25.7	149	4.7
G5	E4	1	93	12	22.1	22.7	149	5.1
G5	E4	2	92.2	10	25.1	21.8	149	4.9
G5	E4	3	88.5	17	24.4	23.9	149	4.5
G1	E5	1	97.3	9	23.2	26.9	139	4.7
G1	E5	2	100.1	11	25.9	25.8	139	4.7
G1	E5	3	101	10	25	26.1	139	4.5
G2	E5	1	96.1	9	24.2	27.3	139	4.8
G2	E5	2	102	14	26	25.9	139	5
G2	E5	3	91.3	12	23	24.7	139	4.9
G3	E5	1	94.1	13	24.1	21.7	148	4.8
G3	E5	2	93	14	25.7	22.9	148	5.2
G3	E5	3	87.2	9	26	20.8	148	4.6
G4	E5	1	91.5	10	22.1	27.2	139	4.8
G4	E5	2	93.6	7	24.2	26.8	139	4.5
G4	E5	3	84.5	9	21.9	29.5	139	5
G5	E5	1	88.3	12	24.3	23.1	139	4.3
G5	E5	2	92.4	7	21.7	20.4	139	4.5
G5	E5	3	86.1	10	24.8	22.7	139	4.2
G1	E6	1	101.4	13	25.2	27	142	4.5
G1	E6	2	95.1	10	24.7	24.4	142	4.8
G1	E6	3	91.7	14	24.1	27.2	142	4.2
G2	E6	1	99.4	13	26.1	23.1	142	4.7
G2	E6	2	100.5	10	24.5	25.9	142	4.9
G2	E6	3	97.8	12	21.7	26.1	142	4.8
G3	E6	1	87.4	13	23.3	21.6	152	4.5
G3	E6	2	85.3	10	22.2	22.4	152	4.2
G3	E6	3	88.3	12	24.6	20.2	152	4.2
G4	E6	1	99.5	11	24	26.8	146	4.7
G4	E6	2	101	11	24.2	27.3	146	4.7
G4	E6	3	97.3	10	25.2	24.3	146	4.7
G5	E6	1	90.8	11	24.1	22.8	146	3.8
G5	E6	2	91.4	10	23	21.5	146	3.7
G5	E6	3	89.9	9	19.3	23.1	146	3.6
G1	E7	1	99	14	24.2	26.7	146	5.1
G1	E7	2	101	12	21.7	24.3	146	5.5
G1	E7	3	97.5	10	25.1	26.9	146	5
G2	E7	1	96.7	20	23.2	27.2	146	5.7
G2	E7	2	95.2	10	22	26	146	5.5
G2	E7	3	100	13	24.1	23.4	146	4.5
G3	E7	1	99.1	20	24.3	21.4	149	5.8
G3	E7	2	99	19	25.1	22.6	149	4.4
G3	E7	3	93.1	19	22.1	20.1	149	3.7
G4	E7	1	97	9	26	26.9	146	5.1
G4	E7	2	98.4	12	24.5	25.4	146	4.5
G4	E7	3	100	13	20.5	26.7	146	4.3
G5	E7	1	90	12	24.4	26.9	146	5
G5	E7	2	96.1	9	26.5	23.5	146	5.4
G5	E7	3	83.3	12	21.6	24.1	146	4.8
G1	E8	1	100.2	11	25.4	27.1	142	4.6
G1	E8	2	92.1	11	21.5	26.5	142	4.8
G1	E8	3	98.5	18	22.2	28.4	142	4.5
G2	E8	1	101.6	12	22	26.6	142	4.5
G2	E8	2	98.3	13	24.2	28.5	142	4.7
G2	E8	3	92.1	9	25.5	29.1	142	4.3
G3	E8	1	97.1	13	26.2	21.6	148	5.6
G3	E8	2	90	12	26	23.8	148	5.5
G3	E8	3	85.2	9	27.3	20.8	148	5
G4	E8	1	92.2	13	24.3	27	144	4.8
G4	E8	2	89.7	10	25	30.5	144	4.4
G4	E8	3	91.1	12	21.7	21.4	144	4.5
G5	E8	1	88.9	12	24.1	22.7	144	4.9
G5	E8	2	90.2	15	24	20.3	144	5.4
G5	E8	3	90	11	25	22.9	144	4.8
G1	E9	1	96.4	12	22.2	26.3	137	5
G1	E9	2	99.7	10	19.1	22.3	137	5
G1	E9	3	92.4	16	24.2	26.4	137	5.2
G2	E9	1	94.8	12	22.2	27.4	137	5.2
G2	E9	2	102.5	10	23	26.2	137	5.1
G2	E9	3	100	13	25	27.1	137	4.5
G3	E9	1	90.3	16	23.3	21.6	145	5.6
G3	E9	2	94.2	10	24.2	23.4	145	5.2
G3	E9	3	94	12	26	28.9	145	5.5
G4	E9	1	93.9	7	23.1	27.1	137	5
G4	E9	2	96.1	11	24.1	30.1	137	5
G4	E9	3	90.2	13	23.9	29.8	137	4.3
G5	E9	1	92.1	12	23.1	22.8	145	4.7
G5	E9	2	93	16	24	20.1	145	5
G5	E9	3	87.5	12	25	22.5	145	4.7
